# Supplementary material for: From Multiplex Serology to Serolomics—A Novel Approach to the Antibody Response against the SARS-CoV-2 Proteome
Source: Viruses. 2021 Apr 24;13(5):749. doi: 10.3390/v13050749 (PMC8147094; doi:10.3390/v13050749)
Supplement: Supplementary file 1 [file viruses-13-00749-s001.zip]

Archive with 1 entries (1 files):
- viruses-1151347-SI.pdf
